# Supplementary material for: Reciprocal Regulation of MAGED2 and HIF-1α Augments Their Expression under Hypoxia: Role of cAMP and PKA Type II
Source: Cells. 2022 Oct 29;11(21):3424. doi: 10.3390/cells11213424 (PMC9655371; doi:10.3390/cells11213424)
Supplement: Supplementary file 1 [file cells-11-03424-s001.zip]

Archive with 1 entries (1 files):
- cells-1915356-supplementary.pdf
